# Supplementary material for: Dynamic tuning of FRET in a green fluorescent protein biosensor
Source: Sci Adv. 2019 Aug 7;5(8):eaaw4988. doi: 10.1126/sciadv.aaw4988 (PMC6685724; doi:10.1126/sciadv.aaw4988)
Supplement: Data file S1 [file aaw4988_Data_file_S1.xlsx]

## Sheet: Twitch-2B 
CRF			X	Y	Z		O2C2	nO2C2		C2AC2		nC2AC2			Z-Vector	nZ-Vector		nY-Vector		TDM_A	length =	8	X	Y	Z
		C2	17.575	65.519	84.966		-0.942	-0.740395	1	-0.009		-0.00606278	1		-0.400258	-0.47394	1	-0.476651	1	0.283375	1	origin	15.308	24.2357	16.5363
		O2	16.633	65.007	85.651		-0.512	-0.402423		1.422		0.95792			-0.215737	-0.255451		0.879091		-0.950333		destination	19.842	9.03034	18.5957
		C2A	17.566	66.941	84.54		0.685	0.538397		-0.426		-0.286972			-0.711679	-0.84269		0.00158965		0.128708			TDM limits for representation
ω_A	76	COM	17.976	67.525	84.16		1.27229		SUM	1.48447				SUM	0.844532
CR2			X	Y	Z		O2C2	nO2C2		C2AC2		nC2AC2			Z-Vector	nZ-Vector		nY-Vector		TDM_D			X	Y	Z
		C2	-7.126	94.993	75.004		-0.764	-0.603004	1	0.623		0.425533	1		0.632087	0.794107	1	0.076026	1	-0.249006		origin	-5.13396	-14.1808	-1.98001
		O2	-7.89	95.724	75.702		0.731	0.576958		-1.264		-0.86336			0.397946	0.499949		-0.645887		0.786351		destination	-9.11804	-1.59919	-11.026
		C2A	-6.503	93.729	75.401		0.698	0.550912		0.397		0.271166			0.275095	0.345609		0.759638		-0.565374			TDM limits for representation
ω_D	73	COM	-6.234	93.428	75.367		1.26699		SUM	1.46405				SUM	0.795973
									kappa	kappa^2			Δ_COM	nΔ_COM
									1.40903	1.98536		x	24.21	0.662752	1
				cos(thetaDA)-3cos(thetaD)cos(thetaA)= Kappa				costhetaAD	-0.890626			y	-25.903	-0.709098
								costhetaA	0.892667			z	8.793	0.240709
								costhetaD	-0.858719			SUM	36.5295
								Theta T	152.952				Distance between the COMs
								Theta A	26.7896
								Theta D	149.173
								SUM	175.963

## Sheet: Twitch-6
CRF			X	Y	Z		O2C2	nO2C2		C2AC2		nC2AC2			Z-Vector	nZ-Vector		nY-Vector		TDM_A	length =	8	X	Y	Z
		C2	-11.112	12.698	-0.191		-0.942	-0.722965	1	0.002		0.00136332	1		-0.390832	-0.475951	1	-0.500792	1	0.311016	1	origin	-13.6001	-19.5732	-9.98284
		O2	-12.054	13.237	-0.912		0.539	0.413671		-1.389		-0.946826			0.231855	0.28235		-0.865537		0.939903		destination	-8.62388	-4.53477	-12.2372
		C2A	-11.11	11.309	0.281		-0.721	-0.553352		0.472		0.321744			0.683958	0.832916		0.00724224		-0.140895			TDM limits for representation
ω_A	76	COM	-10.751	10.728	0.576		1.30297		SUM	1.46701				SUM	0.82116
CR2			X	Y	Z		O2C2	nO2C2		C2AC2		nC2AC2			Z-Vector	nZ-Vector		nY-Vector		TDM_D			X	Y	Z
		C2	-35.794	-16.777	9.4		-0.757	-0.602022	1	0.673		0.465921	1		0.653102	0.781992	1	0.161427	1	-0.330387		origin	-33.1509	-30.4282	-39.5397
		O2	-36.551	-17.461	8.665		-0.684	-0.543967		1.197		0.828688			-0.459061	-0.549657		0.634017		-0.765354		destination	-38.4371	-42.6738	-30.7023
		C2A	-35.121	-15.58	8.952		-0.735	-0.584526		-0.448		-0.310152			-0.245443	-0.293881		-0.756283		0.552338			TDM limits for representation
ω_D	73	COM	-34.891	-15.239	8.971		1.25743		SUM	1.44445				SUM	0.835177
									kappa	kappa^2			Δ_COM	nΔ_COM
									1.52991	2.34063		x	24.14	0.662552	1
				cos(thetaDA)-3cos(thetaD)cos(thetaA)= Kappa				costhetaAD	-0.899936			y	25.967	0.712696
								costhetaA	0.908393			z	-8.395	-0.230411
								costhetaD	-0.891628			SUM	36.4349
								Theta T	154.15				Distance between the COMs
								Theta A	24.7158
								Theta D	153.079
								SUM	177.794

## Sheet: Script_output
	Overlap integral (J(lambda)) calculated, J = 2.285E+15
	Forster distance
	Twitch-2B R_0 = 69.434 Angstrom
	Twitch-6 R_0 = 71.370 Angstrom
	Transfer efficiency
	Twitch-2B E = 0.979
	Twitch-6 E = 0.983
