# Supplementary material for: Dynamic tuning of FRET in a green fluorescent protein biosensor
Source: Sci Adv. 2019 Aug 7;5(8):eaaw4988. doi: 10.1126/sciadv.aaw4988 (PMC6685724; doi:10.1126/sciadv.aaw4988)
Supplement: Data file S2 [file aaw4988_Data_file_S2.py]

import csv
import numpy as np
import scipy
import matplotlib.pyplot as plt
from scipy.interpolate import interp1d

#EM mCerulean3 EX cpVENUSCD
#http://nic.ucsf.edu/dokuwiki/doku.php?id=fluorescent_proteins
EMexc = 43000
EXexc = 99200
#Distance from structure between donnor and acceptor, in Angstrom
rDA = 36.530
kappsq = 1.985 

MrDA= 36.435
Mkappsq = 2.341

def NormalizedSpectra(sp_csv):
     sp_raw = []
     with open(sp_csv,'r') as f:
         reader = csv.reader(f, delimiter=',', lineterminator=',\r\n')
         for row in reader:
             if row:
                 sp_raw.append(row)
                 
     sp_lambda = []
     sp_intens = []
     for i in range(len(sp_raw)-1):
         sp_lambda.append(float(sp_raw[i+1][0]))
         sp_intens.append(float(sp_raw[i+1][1]))
     sp_intens = scipy.array(sp_intens)
     scal_int = max(sp_intens)
     return scipy.array(sp_lambda), sp_intens/scal_int


#vawelengths are expressed in nm. 
#new normalisation of the curves --> Max = 1
lambda_EMIS, norm_EMIS = NormalizedSpectra('cpVenusCD_em.csv')
lambda_EXCIT, norm_EXCIT = NormalizedSpectra('cpVenusCD_ex.csv')

#boundaries
bound_Interpol = np.arange(round(max(min(lambda_EXCIT), min(lambda_EMIS))), round(min(max(lambda_EXCIT), max(lambda_EMIS))), 0.1)

#interpolation functions
fEM = interp1d(lambda_EMIS,norm_EMIS)
fEX = interp1d(lambda_EXCIT,norm_EXCIT)

F_donorNRM = 0
for i in bound_Interpol:
    F_donorNRM = F_donorNRM + fEM(i)

SpectOvrl_J = 0
for i in bound_Interpol:
    SpectOvrl_J = SpectOvrl_J + ( ( ( EXexc*fEX(i)*(i**4) ) * fEM(i) ) / F_donorNRM  )
    
    
Ja_e = 2.052 *10**15
print("Overlap integral (J(lambda)) calculated in a|e (20151106_a_e-session1) \n\nOverlap integral between 'cpVenusCD ex' and 'mCerulean3 Em', J = {0:.3E}".format(Ja_e))
Ra_e = 0.211*((1.79 * 1.33**(-4) * 0.87 * Ja_e )**(0.1667))
print("Forster distance, R_0 = {0:.3f} Angstrom".format(Ra_e))
Ea_e = (Ra_e**6 / (Ra_e**6 + rDA**6))
print("Transfer efficiency, E = {0:.3f}\n\n".format(Ea_e))

print("J(lambda) calculated in this script\n")   
print("Overlap integral (J(lambda)) calculated, J = {0:.3E}\n\n".format(SpectOvrl_J))
#Rnot = 0.211 ( K^2 n^-4 Q_D J(lambda) )^(1/6)
Rnot = 0.211*((kappsq * 1.33**(-4) * 0.87 * SpectOvrl_J )**(0.1667))
MRnot = 0.211*((Mkappsq * 1.33**(-4) * 0.87 * SpectOvrl_J )**(0.1667))
print("Forster distance\n Twitch-2B  R_0 = {0:.3f} Angstrom\n Twitch-6   R_0 = {1:.3f} Angstrom\n\n".format(Rnot, MRnot))
Eetr = (Rnot**6 / (Rnot**6 + rDA**6))
MEetr = (MRnot**6 / (MRnot**6 + MrDA**6))
print("Transfer efficiency\n Twitch-2B   E = {0:.3f}\n Twitch-6    E = {1:.3f}\n\n\n".format(Eetr, MEetr))

plt.plot(bound_Interpol, fEM(bound_Interpol), 'b-')
plt.plot(bound_Interpol, fEX(bound_Interpol), 'r-')
#plt.plot(gnew, minGL)


plt.show()
